# Supplementary material for: The Associations of Selenoprotein Genetic Variants with the Risks of Colorectal Adenoma and Colorectal Cancer: Case–Control Studies in Irish and Czech Populations
Source: Nutrients. 2022 Jun 29;14(13):2718. doi: 10.3390/nu14132718 (PMC9268344; doi:10.3390/nu14132718)
Supplement: Supplementary file 1 [file nutrients-14-02718-s001.zip]

Archive with 4 entries (4 files):
- S. Table S1  HWE DH May 2022.pdf
- S. Table S2 May 2022 DH.pdf
- S. Table S3 May 2022 DH.pdf
- S. Table S4 May 2022 DH.pdf
